# Supplementary material for: A compilation of ab-initio calculations of embrittling potencies in binary metallic alloys
Source: Data Brief. 2015 Dec 1;6:143–8. doi: 10.1016/j.dib.2015.11.024 (PMC4706572; doi:10.1016/j.dib.2015.11.024)
Supplement: Supplementary file 3 — Supplementary material [file mmc3.zip]

Archive with 2 entries (2 files):
- coi_disclosure_Mike_Gibson.pdf
- coi_disclosure_Chris_Schuh.pdf
